# Supplementary material for: What have we learned from a case of convalescent plasma treatment in a two-time kidney transplant recipient COVID-19 patient? A case report from the perspective of viral load evolution and immune response
Source: Front Nephrol. 2023 Jun 23;3:1132763. doi: 10.3389/fneph.2023.1132763 (PMC10479756; doi:10.3389/fneph.2023.1132763)
Supplement: Supplementary Table 1 — Laboratory parameters. Clinical indexes and laboratory results before and after convalescent plasma transfusion. MCV, mean corpuscular volume of red blood cells; MCH, mean corpuscular hemoglobin; MCHC, mean corpuscular hemoglobin concentration; RDW, red blood cell distribution width. The underlined date indicates when the convalescent plasma was transfused. [file Table_1.xlsx]

## Sheet: Hoja1
	Reference range	2021-10-29	2021-10-30	2021-10-31	2021-11-01	2021-11-02	2021-11-03	2021-11-04	2021-11-05	2021-11-06	2021-11-07	2021-11-08	2021-11-09	2021-11-10
Arterial Blood Gas
pH	7.35 to 7.45	7.45	7.38	7.18	7.4	7.49	7.46	7.54	7.49	7.48	7.48	7.5	7.46	7.44
CO2 partial pressure	35 to 45 mm Hg	38	38	78	48	37	48	46	47	41	39	34	35	38
PaO2/FiO2	400 to 500 mmHg		85		208	248	270	290	330
Base excess	(-4 to +2)	2.3	-2.4	-0.5	4.2	4.6	9.2	15.1	10.9	6.4	5.2	3.4	1.5	1.6
Bicarbonate	23 to 28 mEq/L	26.4	22.5	29.1	29.7	28.2	34.1	39.3	35.8	30.5	29	26.5	24.9	25.8
Arterial oxygen saturation	95 to 100%	94	100	97	92	99	99	98	99	99	98	100	99	100
Lactate	0.5 to 1 mmol/L	1	0.8	0.6	0.9	1.4	2.3	1.4	2	1	0.7	0.8	1	1
Renal Function	mg/dL
Urea nitrogen	8 to 20	0.37	0.43	0.31	0.39	0.46	0.51	0.58	0.45	0.47	0.4	0.48	0.59	0.7
Creatinine	0.7 to 1.3	0.88	0.79	0.59	0.56	0.49	0.49	0.5	0.56	0.54	0.65	0.74	0.7	0.71
Electrolytes
Sodium	136 to 145 mEq/L	139	140	140	138	136	137	137	136	135	138	137	135	137
Potassium	3.5 to 5 mEq/L	3.1	4	4.9	4.4	4.4	4.5	4.4	4.2	4.7	4.1	4.6	4.8	4.4
Chloride	98 to 106 mEq/L	103	107	104	105	101	97	95	94	98	99	100	99	101
Calcium	9 to 10.5 mg/dL	7.3		6.9		7.9	8.6		9.2					9.2
C-reactive protein	< 0.5 mg/dL	87.9		159		45			20.92
Ferritin	20 to 250 ng/m	954				1540			1211.5
D-dimer	≤ 300 ng/mL	0.71		0.43					2.59
Complete Blood Count	(cells/µL)
White cell count	4.5 to 11 x 10^3	4.7	5.1	5.7	6.1	4.1	5.1	8.4	9	9.7	7.8	7.4	4.5	5.1
Neutrophils	2.6 to 8.5 x 10^3	4.3	4.7	5.3	5	3.5	4.6	6.9	8.4	8.1	5.9	5.7	3.9	4
Lymphocyte count	0.77 to 4.5 x 10^3	0.2	0.1	0.1	0.4	0.3	0.3	0.6	0.4	0.7	0.9	0.8	0.3	0.5
Monocytes	0.14 to 1.3 x 10^3	0.2	0.3	0.2	0.7	0.3	0.3	0.8	0.2	0.9	1	0.9	0.2	0.6
Eosinophils	0 to 0.55 x 10^3	0	0	0	0	0	0	0	0	0	0	0	0	0
Basophils	0 to 0.22 x 10^3	0	0	0	0	0	0	0	0	0	0	0	0	0
Red blood cells	3.5 to 5.5 x 10^3	3.81	3.16	2.86	3.95	3.13	3.16	3.32	3.62	3.17	3.9	4.01	3.7	3.5
Hemoglobin	12 to 16 g/dL	11	9.4	9.5	11.5	9.2	9.4	9.8	10.6	9.4	11.2	11.7	11	10.3
Hematocrit	36 to 47%	32.6	27.2	24.8	34.4	26.9	27	28.4	31.4	27.5	33.7	34.7	31.8	30
MCV	80 - 100	85.5	86	86.8	87.1	86.2	85.3	85.7	87	86.7	86.5	86.4	86	85.6
MHC	27 to 33	29	29.9	33.4	29.1	29.4	29.8	29.4	29.3	29.8	28.7	29.2	29.7	29.6
MCHC		34	34.7	38.5	33.4	34.2	34.9	34.3	33.7	34.3	33.1	33.8	34.5	34.5
RDW	12 to 15 %	13.7	13.9	14.4	14	14	13.4	13.1	13.6	13.3	13.9	13.6	13.3	13.6
Platelet count	150 to 350 x 10^3	151	139	152	190	167	182	221	277	245	318	278	306	269
